# Supplementary material for: A New Blood-Based Epigenetic Diagnostic Biomarker Test (EpiSwitch®® NST) with High Sensitivity and Positive Predictive Value for Colorectal Cancer and Precancerous Polyps
Source: Cancers (Basel). 2025 Feb 4;17(3):521. doi: 10.3390/cancers17030521 (PMC11816175; doi:10.3390/cancers17030521)
Supplement: Supplementary file 1 [file cancers-17-00521-s001.zip]

Archive with 4 entries (4 files):
- Suppl table S4 Pathway analysis for the 8 Polyp classifier markers.pdf
- Supplementary table S1 Top 250 EpiSwitch array markers.pdf
- Supplementary table S2 Four common markers.pdf
- Suppl table S3 Pathway analysis for the 8 Colorectal classifier markers.pdf
